# Supplementary material for: Pseudocapacitive Effects of Multi-Walled Carbon Nanotubes-Functionalised Spinel Copper Manganese Oxide
Source: Nanomaterials (Basel). 2022 Oct 8;12(19):3514. doi: 10.3390/nano12193514 (PMC9565235; doi:10.3390/nano12193514)
Supplement: Supplementary file 1 [file nanomaterials-12-03514-s001.zip]

Archive with 1 entries (1 files):
- nanomaterials-1820845-supplementary_updated.pdf
